# Supplementary material for: A cross-species analysis method to analyze animal models' similarity to human's disease state
Source: BMC Syst Biol. 2012 Dec 17;6(Suppl 3):S18. doi: 10.1186/1752-0509-6-S3-S18 (PMC3524072; doi:10.1186/1752-0509-6-S3-S18)
Supplement: Additional file 1 — All GOMs of alpha-estradiol, monoden and fulvestrant in our result of Alzheimer case. The yellow GO modules are associated with lipid or sterol process, indicating these modules involved Alzheimer disease may act through these process. The green GO modules are only enriched in the result of fulvestrant. [file 1752-0509-6-S3-S18-S1.xls]

## Sheet: Sheet1
fulvestrant 1 uM MCF7
GO:0008610	lipid biosynthetic process	positive
GO:0007154	cell communication	positive
GO:0044255	cellular lipid metabolic process	positive
GO:0032502	developmental process	positive
GO:0048869	cellular developmental process	positive
GO:0030154	cell differentiation	positive
GO:0007165	signal transduction	positive
GO:0032501	multicellular organismal process	positive
GO:0007267	cellnegativecell signaling	positive
GO:0006629	lipid metabolic process	positive
GO:0046467	membrane lipid biosynthetic process	positive
GO:0007166	cell surface receptor linked signal transduction	positive
GO:0048468	cell development	positive
GO:0007610	Behavior	positive
GO:0019226	transmission of nerve impulse	positive
GO:0008624	induction of apoptosis by extracellular signals	positive
GO:0007187	G-negative protein signaling coupled to cyclic nucleotide second messenger	positive
GO:0006643	membrane lipid metabolic process	positive
GO:0006650	glycerophospholipid metabolic process	positive
GO:0008654	phospholipid biosynthetic process	positive
GO:0008380	RNA splicing	positive
alpha-estradiol 10 nM MCF7
GO:0008610	lipid biosynthetic process	negative
GO:0048856	anatomical structure development	negative
GO:0048731	system development	negative
GO:0007154	cell communication	negative
GO:0032502	developmental process	negative
GO:0048869	cellular developmental process	negative
GO:0030154	cell differentiation	negative
GO:0007165	signal transduction	negative
GO:0032501	multicellular organismal process	negative
GO:0009888	tissue development	negative
GO:0006629	lipid metabolic process	negative
GO:0007166	cell surface receptor linked signal transduction	negative
GO:0048468	cell development	negative
GO:0030003	cation homeostasis	negative
GO:0048878	chemical homeostasis	negative
GO:0050801	ion homeostasis	negative
GO:0006873	cell ion homeostasis	negative
GO:0030005	di, trinegativevalent inorganic cation homeostasis	negative
monorden 100 nM MCF7
GO:0016126	sterol biosynthetic process	negative
GO:0016125	sterol metabolic process	negative
GO:0008203	cholesterol metabolic process	negative
GO:0048856	anatomical structure development	negative
GO:0048731	system development	negative
GO:0007154	cell communication	negative
GO:0032502	developmental process	negative
GO:0048869	cellular developmental process	negative
GO:0030154	cell differentiation	negative
GO:0007165	signal transduction	negative
GO:0032501	multicellular organismal process	negative
GO:0007275	multicellular organismal development	negative
GO:0046467	membrane lipid biosynthetic process	positive
GO:0048468	cell development	negative
GO:0002376	immune system process	negative
GO:0008380	RNA splicing	negative
